# Supplementary material for: Mutations in Homologous Recombination Genes and Loss of Heterozygosity Status in Advanced-Stage Breast Carcinoma
Source: Cancers (Basel). 2023 Apr 28;15(9):2524. doi: 10.3390/cancers15092524 (PMC10177458; doi:10.3390/cancers15092524)
Supplement: Supplementary file 1 [file cancers-15-02524-s001.zip]

Archive with 2 entries (2 files):
- cancers-2330202-Supplementary File S1.xlsx
- cancers-2330202-Supplementary.pdf
