# Supplementary material for: Mutations in Homologous Recombination Genes and Loss of Heterozygosity Status in Advanced-Stage Breast Carcinoma
Source: Cancers (Basel). 2023 Apr 28;15(9):2524. doi: 10.3390/cancers15092524 (PMC10177458; doi:10.3390/cancers15092524)
Supplement: Supplementary file 1 [file cancers-15-02524-s001.zip › cancers-2330202-Supplementary File S1.xlsx]

## Sheet: Sheet1
NGS Method	TMB	LOH	BRCA1	BRCA2	ATM	BRIP1	CHEK1	CHEK2	EMSY	FANCA	FANCD2	MRE11	PALB2	RAD50	RAD51C
IVD	6		p.C903fs*97							p.E63*
IVD	1		p.R1751*
IVD	5		p.V757fs*8
IVD	10					p.Y856*
IVD	3						CHEK1(NM_001274) inversion intron 4 - intron 6
IVD	5								amplification
IVD	5											p.Q4045*
IVD	3												p.Y1108fs*16, p.K480fs*6
IVD														p.E1142*
IVD	4
IVD
IVD	1
IVD	1
IVD	3
IVD	4
IVD	11
IVD	8
IVD	4
IVD
IVD	1
IVD	0
IVD	5
IVD	5
IVD
IVD
IVD
IVD	11
IVD	9
IVD
WES	5			Deleted											Deleted
WES	3	0.03			Deleted		Deleted					Deleted
WES	7	0.12				p.T48fs
WES	3	0.11						p.T367fs
WES	4	0.17								p.S121fs
WES	2	0.12									p.A629fs
WES	2	0.04											p.T827fs
WES	5	0.02
WES	3	0.04
WES	3	0.06
WES	3	0.06
WES	2	0.07
WES	2	0.07
WES	10	0.08
WES	7	0.08
WES	1	0.09
WES	7	0.12
WES	5	0.12
WES	2	0.13
WES	5	0.13
WES	3	0.13
WES	3	0.13
WES	4	0.14
WES	3	0.14
WES	6	0.14
WES	6	0.16
WES	2	0.16
WES	9	0.24
WES	9	0.24
WES	8	0.26
WES	3	0.27
WES	5	0.29
WES	11	0.35
WES
